# Supplementary material for: Stable Longitudinal Methylation Levels at the CpG Sites Flanking the CTG Repeat of DMPK in Patients with Myotonic Dystrophy Type 1
Source: Genes (Basel). 2020 Aug 13;11(8):936. doi: 10.3390/genes11080936 (PMC7465187; doi:10.3390/genes11080936)
Supplement: Supplementary file 1 [file genes-11-00936-s001.zip]

Archive with 3 entries (3 files):
- Table S2 - Research data - updated.xlsx
- Figure S1 - TP-PCR repeat interruptions example.docx
- Table S1 - Primers and PCR conditions.xlsx
