# Supplementary material for: Stable Longitudinal Methylation Levels at the CpG Sites Flanking the CTG Repeat of DMPK in Patients with Myotonic Dystrophy Type 1
Source: Genes (Basel). 2020 Aug 13;11(8):936. doi: 10.3390/genes11080936 (PMC7465187; doi:10.3390/genes11080936)
Supplement: Supplementary file 1 [file genes-11-00936-s001.zip › Table S2 - Research data - updated.xlsx]

## Sheet: Ark1
Table S2: Information and methylation data for each patient and control included in this study. Methylation data is written as percentages at each CpG site, as well as mean levels upstream and downstream per patient/control.
		Information							Methylation (%) at the upstream CpG sites in blood sample #1									Methylation (%) at the downstream CpG sites in blood sample #1							Methylation (%) at the upstream CpG sites in blood sample #2									Methylation (%) at the downstream CpG sites in blood sample #2							Methylation (%) at the upstream CpG sites in skeletal muscle
Sample	ID	Sex	Age blood sample 1	Age blood sample 2	Age Muscle sample	Inheritance	Interruption	CTGrepeatsBlood	CpG1	CpG2	CpG3	CpG4	CpG5	CpG6	CpG7	CpG8	Mean	CpG9	CpG10	CpG11	CpG12	CpG13	CpG14	Mean	CpG1	CpG2	CpG3	CpG4	CpG5	CpG6	CpG7	CpG8	Mean	CpG9	CpG10	CpG11	CpG12	CpG13	CpG14	Mean	CpG1	CpG2	CpG3	CpG4	CpG5	CpG6	CpG7	CpG8	Mean
Patient	1	Female	33	48	34	Paternal	No	100	1	1	2	1	2	2	2	1	1.5	4	4	4	2	4	7	4.16667	1	1	2	1	2	2	1	1	1.375	2	3	3	2	3	4	2.83333	1	1	2	2	2	2	2	1	1.625
Patient	2	Male	26	42	29	Paternal	No	100	1	1	2	1	1	1	2	1	1.25	3	4	4	3	4	6	4	1	1	2	1	2	2	2	1	1.5	2	4	4	3	2	6	3.5	0	1	9	3	2	1	1	1	2.25
Patient	3	Male	32			Maternal	No		1	1	2	1	2	2	2	1	1.5	2	2	3	2	3	6	3
Patient	4	Female	16			Paternal	Yes		1	1	2	2	1	2	2	1	1.5	4	5	9	6	6	10	6.66667
Patient	5	Male	34	60	41	Unknown	Yes	125	1	2	2	1	2	1	2	1	1.5	3	7	5	6	5	8	5.66667	1	1	2	1	1	1	2	1	1.25	4	8	8	8	8	12	8	1	1	3	1	1	1	2	1	1.375
Patient	6	Female	27		28	Paternal	No	700	1	1	1	1	1	1	2	1	1.125	2	2	3	2	3	6	3																	2	2	4	3	5	3	4	2	3.125
Patient	7	Male	30		29	Paternal	No	140	1	1	1	1	1	1	2	1	1.125	2	2	2	2	3	6	2.83333																	2	1	3	2	1	1	2	1	1.625
Patient	8	Female	17			Paternal	No		1	1	2	1	2	2	3	2	1.75	2	3	3	2	3	8	3.5
Patient	9	Male	29	45	31	Paternal	No	200	1	1	1	1	1	2	2	1	1.25	1	2	2	1	3	5	2.33333	2	2	2	1	2	1	2	1	1.625	2	4	4	2	4	5	3.5	2	1	3	2	6	3	2	2	2.625
Patient	10	Female	35	53		Paternal	No		1	1	2	1	2	1	2	1	1.375	2	2	2	2	2	4	2.33333	1	1	2	1	2	1	2	1	1.375	3	2	2	2	2	4	2.5
Patient	11	Male	54			Unknown	No		1	3	5	1	1	3	2	1	2.125	7	2	1	1	2	12	4.16667
Patient	12	Male	32			Paternal	No		2	1	2	1	3	2	2	1	1.75	3	2	2	2	2	5	2.66667
Patient	13	Female	49	52		Paternal	No		1	1	3	1	2	2	2	1	1.625	2	1	1	1	2	4	1.83333	2	1	2	1	2	1	2	1	1.5	2	2	2	1	2	3	2
Patient	14	Male	23	31		Paternal	No		1	1	2	1	1	1	2	1	1.25	2	2	3	1	2	5	2.5	1	1	2	1	2	1	1	1	1.25	4	2	3	2	2	6	3.16667
Patient	15	Male	39	53	40	Paternal	No	150	1	1	1	1	2	1	2	1	1.25	3	3	3	2	4	7	3.66667	2	0	2	0	3	2	3	1	1.625	3	4	4	2	5	6	4	2	1	2	1	1	2	2	1	1.5
Patient	16	Male	36	48		Paternal	No		1	1	1	1	1	1	2	1	1.125	2	2	2	1	3	6	2.66667	1	2	1	1	2	1	1	1	1.25	1	2	2	2	3	7	2.83333
Patient	17	Female	37			Paternal	No		1	1	2	1	1	2	2	1	1.375	2	2	2	2	2	4	2.33333
Patient	18	Female	33			Unknown	No		1	2	3	1	2	2	2	2	1.875	3	6	5	4	4	10	5.33333
Patient	19	Male	16			Maternal	Yes	400	2	3	4	3	3	4	4	2	3.125	19	20	26	25	18	24	22
Patient	20	Male	32			Paternal	No		2	1	2	1	2	2	4	1	1.875	2	2	2	1	3	6	2.66667
Patient	21	Male	29			Unknown	No	300	2	3	4	3	3	3	5	2	3.125	5	6	12	11	10	19	10.5
Patient	22	Female	39	49		Paternal	No		1	1	2	1	1	1	2	1	1.25	3	2	1	1	5	6	3	2	1	2	2	1	2	3	1	1.75	2	1	2	2	2	5	2.33333
Patient	23	Female	49	57		Unknown	No		2	2	2	1	3	2	2	1	1.875	2	2	3	2	4	5	3	1	1	2	1	1	1	1	1	1.125	3	3	4	2	2	7	3.5
Patient	24	Male	21			Paternal	No		1	1	2	1	2	1	2	1	1.375	3	3	3	3	4	8	4
Patient	25	Male	26	38		Paternal	No	500	2	2	2	1	2	2	3	1	1.875	2	2	2	2	3	8	3.16667	1	1	2	1	2	1	1	0	1.125	2	2	2	3	3	6	3
Patient	26	Male	34			Paternal	No		1	2	2	1	2	2	3	1	1.75	2	1	4	3	4	7	3.5
Patient	27	Male	30	35		Paternal	No		2	2	2	1	2	2	2	1	1.75	2	1	1	2	2	5	2.16667	1	2	2	1	1	1	2	1	1.375	2	2	2	1	2	5	2.33333
Patient	28	Female	26			Unknown	No		1	1	2	2	2	2	3	2	1.875	2	1	3	2	2	5	2.5
Patient	29	Female	26	44	30	Maternal	No	300	2	1	2	1	2	1	2	1	1.5	2	3	3	1	2	6	2.83333	2	1	2	1	2	1	2	1	1.5	2	3	4	2	2	6	3.16667	1	1	2	2	3	2	1	2	1.75
Patient	30	Male	26	40	27	Paternal	Yes		1	1	2	1	2	2	3	1	1.625	4	3	4	3	5	8	4.5	1	1	1	1	2	2	2	1	1.375	3	3	2	3	3	5	3.16667	1	1	2	1	2	2	2	1	1.5
Patient	31	Male	27			Unknown	No		1	1	2	1	2	3	3	1	1.75	3	3	4	3	4	9	4.33333
Patient	32	Male	31		32	Paternal	Yes		1	2	2	1	2	1	3	1	1.625	4	3	3	4	5	8	4.5																	1	1	2	1	1	1	2	1	1.25
Patient	33	Female	25			Paternal	No	500	2	1	2	1	2	1	2	1	1.5	2	2	3	3	3	8	3.5
Patient	34	Female	6	26		Paternal	No	150	1	1	1	1	2	1	2	0	1.125	2	1	3	1	2	6	2.5	1	2	2	1	2	1	3	0	1.5	2	2	2	1	2	3	2
Patient	35	Female	36			Paternal	No	127	1	1	1	1	2	2	3	1	1.5	3	2	2	2	2	3	2.33333
Patient	36	Female	27		27	Paternal	No	150	1	1	2	1	1	1	2	0	1.125	1	2	2	1	2	3	1.83333																	2	2	2	1	2	4	2	2	2.125
Patient	37	Female	46			Paternal	Yes		1	1	2	1	2	2	3	1	1.625	2	1	1	2	2	4	2
Patient	38	Female	33	56	43	Unknown	Yes	500	1	1	2	1	2	2	3	1	1.625	9	11	14	13	12	19	13	1	1	2	1	1	2	2	1	1.375	6	9	9	8	10	15	9.5	1	1	3	3	4	1	2	1	2
Patient	39	Female	33			Unknown	No		1	1	2	1	1	1	3	1	1.375	6	7	14	14	12	21	12.3333
Patient	40	Male	51			Unknown	No		1	1	1	1	2	2	3	1	1.5	2	2	2	2	3	5	2.66667
Patient	41	Female	24			Paternal	No		1	1	2	1	2	2	2	1	1.5	2	2	4	2	3	9	3.66667
Patient	42	Female	18			Paternal	No		1	1	2	1	2	1	3	1	1.5	3	4	4	4	5	9	4.83333
Patient	43	Female	35			Paternal	No		1	1	2	1	2	2	2	1	1.5	2	2	3	2	3	6	3
Patient	44	Male	43			Maternal	No	600	14	13	16	15	16	15	15	14	14.75	10	16	24	26	21	31	21.3333
Patient	45	Male	27	37		Paternal	No	225	1	1	2	1	1	1	2	1	1.25	2	2	2	2	2	5	2.5	1	1	2	1	2	1	3	1	1.5	2	4	2	2	3	6	3.16667
Patient	46	Female	26			Paternal	No		1	1	1	1	2	1	2	1	1.25	2	0	2	1	2	4	1.83333
Patient	47	Male	24		30	Paternal	No	100	2	1	1	1	2	1	2	1	1.375	1	2	2	2	2	5	2.33333																	1	3	2	1	2	1	2	1	1.625
Patient	48	Male	23			Maternal	No		1	2	1	1	1	2	2	1	1.375	4	3	6	4	4	9	5
Patient	49	Male	22			Paternal	No		1	1	1	1	2	2	2	1	1.375	2	1	1	2	2	4	2
Patient	50	Male	13			Paternal	No	300	1	1	1	1	2	1	3	1	1.375	5	5	8	7	5	16	7.66667
Patient	51	Male	40	46		Paternal	No		1	1	1	1	1	1	2	1	1.125	1	2	2	2	2	6	2.5	2	1	2	1	2	1	3	1	1.625	2	2	3	2	2	4	2.5
Patient	52	Female	30			Paternal	No		1	2	2	1	2	2	3	1	1.75	2	1	4	2	2	6	2.83333
Patient	53	Male	20			Paternal	No	400	1	1	2	1	1	1	2	1	1.25	3	3	2	3	3	6	3.33333
Patient	54	Female	29			Unknown	No	300	2	1	2	1	2	1	2	1	1.5	2	2	3	1	2	4	2.33333
Patient	55	Female	5			Maternal	No		6	5	7	6	7	6	7	6	6.25	29	29	35	35	30	37	32.5
Patient	56	Female	33	43		Paternal	No		1	1	1	1	2	1	2	1	1.25	2	3	3	3	4	6	3.5	2	2	2	1	2	1	2	1	1.625	2	2	3	3	3	6	3.16667
Patient	57	Male	49	52		Paternal	No		2	1	2	1	3	1	1	1	1.5	2	2	2	1	1	4	2	2	2	2	1	1	1	2	1	1.5	3	3	3	1	2	4	2.66667
Patient	58	Male	23			Maternal	No		30	29	33	30	31	31	32	28	30.5	26	28	36	27	29	39	30.8333
Patient	59	Female	31	42	29	Paternal	No		1	1	1	1	2	1	1	1	1.125	2	3	3	2	3	5	3	1	1	1	1	2	1	1	1	1.125	2	2	2	1	3	4	2.33333	1	1	3	1	1	3	1	1	1.5
Patient	60	Female	36			Unknown	No		2	2	3	1	2	1	2	1	1.75	2	1	2	2	3	3	2.16667
Patient	61	Female	33		37	Unknown	No	150	1	1	1	1	2	2	2	1	1.375	2	2	2	1	2	5	2.33333																	1	1	2	2	2	1	1	1	1.375
Patient	62	Male	50	54		Paternal	No		2	0	2	1	1	2	2	1	1.375	2	3	1	2	2	4	2.33333	1	1	2	1	2	1	2	1	1.375	2	3	1	2	2	4	2.33333
Patient	63	Male	51			Unknown	No		1	1	2	1	1	2	2	1	1.375	3	2	4	2	3	6	3.33333
Patient	64	Female	17			Maternal	No	600	5	5	7	6	6	6	7	5	5.875	13	17	26	26	22	34	23
Patient	65	Female	59	61		Paternal	No		4	4	6	5	5	5	5	3	4.625	3	4	3	4	4	9	4.5	3	4	5	4	6	4	5	4	4.375	4	6	5	5	6	10	6
Patient	66	Male	40			Maternal	No		6	6	10	7	6	7	8	6	7	12	13	17	18	19	21	16.6667
Patient	67	Male	37			Paternal	No		1	1	2	1	2	2	2	1	1.5	2	2	2	1	2	4	2.16667
Patient	68	Female	28			Paternal	No		1	1	1	1	2	1	2	0	1.125	3	3	3	1	4	7	3.5
Control	1	Male	32						1	2	2	1	2	2	2	2	1.75	2	1	2	1	2	2	1.66667
Control	2	Female	16						1	1	3	1	2	3	3	1	1.875	2	2	2	2	2	2	2
Control	3	Female	17						1	1	3	1	2	5	2	2	2.125	2	2	1	1	1	2	1.5
Control	4	Female	35						2	2	2	1	2	3	2	1	1.875	2	1	1	2	2	4	2
Control	5	Male	54						2	1	2	1	2	2	2	1	1.625	2	2	2	0	2	3	1.83333
Control	6	Male	32						1	1	2	1	2	2	3	1	1.625	2	2	2	2	2	2	2
Control	7	Female	49						1	2	2	1	2	2	2	1	1.625	2	2	1	1	1	2	1.5
Control	8	Male	36						1	1	2	1	2	2	3	1	1.625	2	1	1	2	2	3	1.83333
Control	9	Female	37						1	2	2	2	2	3	2	1	1.875	2	2	2	2	2	4	2.33333
Control	10	Female	33						1	1	2	2	3	2	3	1	1.875	2	1	0	2	1	3	1.5
Control	11	Male	16						1	1	3	1	2	2	3	1	1.75	2	1	1	1	2	2	1.5
Control	12	Male	32						1	1	2	1	2	2	4	1	1.75	1	1	2	3	2	3	2
Control	13	Male	29						1	1	2	1	3	2	3	1	1.75	2	0	1	2	2	4	1.83333
Control	14	Female	39						2	1	3	1	2	3	4	2	2.25	2	0	2	2	2	3	1.83333
Control	15	Male	34						1	1	2	2	2	2	3	1	1.75	1	0	2	1	2	3	1.5
Control	16	Male	30						1	1	3	2	2	2	3	1	1.875	5	3	1	3	3	4	3.16667
Control	17	Female	26						1	1	2	1	2	2	3	2	1.75	2	1	1	2	2	2	1.66667
Control	18	Male	27						1	1	3	2	2	2	3	2	2	1	1	2	1	2	3	1.66667
Control	19	Female	6						1	2	3	2	2	2	3	1	2	2	0	2	1	2	4	1.83333
Control	20	Female	36						1	1	2	1	2	2	2	1	1.5	2	1	1	2	1	2	1.5
Control	21	Female	33						2	1	2	1	2	2	3	1	1.75	2	0	1	0	2	3	1.33333
Control	22	Male	51						0	1	1	1	2	1	2	1	1.125	2	2	2	2	2	2	2
Control	23	Female	24						1	1	2	1	1	1	2	1	1.25	3	0	2	2	1	2	1.66667
Control	24	Female	18						1	1	2	1	2	1	3	1	1.5	2	2	2	2	2	2	2
Control	25	Female	26						1	1	2	1	2	1	2	1	1.375	1	0	1	1	2	2	1.16667
Control	26	Male	22						1	1	2	1	2	1	2	1	1.375	2	1	1	1	2	3	1.66667
Control	27	Male	13						1	1	2	1	2	2	2	1	1.5	2	0	1	1	3	3	1.66667
Control	28	Male	40						1	1	1	1	2	1	2	1	1.25	2	2	1	1	2	3	1.83333
Control	29	Female	30						1	1	2	1	2	1	3	1	1.5	1	0	1	1	2	4	1.5
Control	30	Female	50						1	1	3	1	2	1	2	1	1.5	2	1	1	2	2	2	1.66667
Control	31	Male	20						1	1	2	1	2	2	2	1	1.5	1	2	2	1	1	2	1.5
Control	32	Male	25						1	1	2	1	2	2	2	1	1.5	2	1	2	2	2	3	2
Control	33	Female	36						1	1	2	1	1	2	3	1	1.5	2	2	2	1	2	4	2.16667
Control	34	Male	42						1	1	1	1	2	2	3	1	1.5	2	2	2	1	2	4	2.16667
Control	35	Female	33						1	1	2	1	1	2	2	1	1.375	2	2	2	1	1	2	1.66667
Control	36	Male	24						1	1	2	1	2	2	2	1	1.5	1	2	1	1	1	2	1.33333
Control	37	Male	34						1	2	1	1	2	2	3	1	1.625	1	1	2	1	2	2	1.5
Control	38	Female	25						2	1	2	1	1	1	2	1	1.375	2	1	1	1	1	2	1.33333
Control	39	Female	48						1	1	1	1	2	1	3	1	1.375	2	1	2	1	1	2	1.5
Control	40	Male	27						1	1	2	1	2	1	2	1	1.375	2	2	1	0	1	2	1.33333
Control	41	Male	24						1	1	2	1	2	2	2	1	1.5	3	2	2	2	3	3	2.5
Control	42	Male	20						1	1	1	1	2	1	2	1	1.25	2	2	3	2	3	3	2.5
Control	43	Female	29						1	1	2	1	1	1	2	1	1.25	3	2	3	2	2	5	2.83333
Control	44	Female	5						2	1	2	1	2	1	2	1	1.5	2	2	3	1	2	3	2.16667
Control	45	Female	33						1	1	3	1	3	2	3	1	1.875	1	1	2	1	2	3	1.66667
Control	46	Male	48						1	1	1	1	2	2	3	1	1.5	2	2	2	1	2	2	1.83333
Control	47	Male	23						1	1	2	1	3	1	2	1	1.5	2	1	1	1	2	2	1.5
Control	48	Female	36						1	1	2	1	1	1	2	1	1.25	2	1	2	1	1	3	1.66667
Control	49	Male	50						2	1	2	1	2	1	2	1	1.5	2	2	1	1	3	3	2
Control	50	Male	52						1	1	2	1	2	2	2	1	1.5	2	2	2	1	2	3	2
Control	51	Female	17						1	2	2	1	2	1	2	1	1.5	2	1	1	2	2	3	1.83333
Control	52	Female	59						1	1	1	1	2	1	2	1	1.25	1	2	2	2	2	3	2
Control	53	Male	41						2	1	2	1	2	2	3	1	1.75	2	2	2	1	2	2	1.83333
Control	54	Male	37						1	1	3	1	2	1	2	1	1.5	1	2	2	1	2	2	1.66667
Control	55	Female	28						1	1	2	1	1	1	2	1	1.25	1	2	2	1	2	2	1.66667
Control	56	Male	25						1	1	2	1	1	1	2	1	1.25	2	3	2	1	2	2	2
Control	57	Male	28						1	1	2	1	1	1	2	1	1.25	1	2	1	1	2	2	1.5
Control	58	Female	26						1	1	2	1	1	1	2	1	1.25	3	2	2	1	1	2	1.83333
Control	59	Female	27						1	1	1	1	1	1	2	1	1.125	2	2	2	1	2	3	2
Control	60	Female	28						1	1	2	1	1	1	2	1	1.25	1	2	2	1	1	2	1.5
Control	61	Male	29						1	1	2	1	1	1	2	1	1.25	2	2	2	1	2	2	1.83333
Control	62	Male	30						1	1	1	1	1	1	2	1	1.125	2	2	1	1	1	2	1.5
Control	63	Male	31						1	1	2	1	2	1	2	1	1.375	2	3	1	1	2	2	1.83333
Control	64	Female	31						1	1	2	1	2	2	2	1	1.5	2	2	2	2	2	2	2
Control	65	Female	34						1	2	3	2	2	1	2	1	1.75	1	2	1	1	2	3	1.66667
Control	66	Female	31						1	1	2	1	2	1	2	1	1.375	2	2	1	2	2	3	2
Control	67	Female	56						1	1	1	1	1	1	2	1	1.125	1	2	2	1	1	2	1.5
Control	68	Female	28						1	1	2	1	2	2	3	1	1.625	2	2	2	1	2	2	1.83333
Control	69	Female	27						1	1	1	1	2	1	2	1	1.25	2	2	1	1	2	3	1.83333
Control	70	Male	14						1	2	2	1	1	1	2	1	1.375	2	3	3	2	2	3	2.5
Control	71	Male	14						2	1	2	1	1	2	2	1	1.5	2	2	2	0	2	3	1.83333
Control	72	Male	46						1	1	1	1	2	1	2	1	1.25	2	2	3	2	2	2	2.16667
Control	73	Male	47						1	1	1	1	1	2	2	1	1.25	2	1	1	0	2	3	1.5
Muscle Control	1	Male			44																																				1	1	1	1	2	2	2	1	1.375
Muscle Control	2	Male			50																																				1	1	2	1	1	1	2	1	1.25
Muscle Control	3	Male			16																																				1	1	2	1	2	2	3	0	1.5
Muscle Control	4	Female			46																																				1	1	1	1	1	2	2	1	1.25
Muscle Control	5	Female			43																																				1	1	2	1	1	1	2	1	1.25
Muscle Control	6	Male			21																																				1	1	2	1	1	2	2	1	1.375
Muscle Control	7	Female			21																																				1	1	1	1	2	1	2	1	1.25
Muscle Control	8	Male			25																																				1	1	1	1	1	1	2	1	1.125
Muscle Control	9	Female			23																																				1	1	2	1	1	1	2	1	1.25
Muscle Control	10	Female			27																																				1	1	1	1	1	2	2	0	1.125
Muscle Control	11	Male			32																																				1	1	1	1	2	2	3	4	1.875
Muscle Control	12	Male			38																																				1	0	2	0	1	1	2	0	0.875
Longitudinal Control	1	Female	31	57					1	1	2	1	2	1	2	1	1.375	2	2	1	2	2	3	2	1	1	2	1	2	1	2	1	1.375	1	2	1	2	2	2	1.66667
Longitudinal Control	2	Female	56	76					1	1	1	1	1	1	2	1	1.125	1	2	2	1	1	2	1.5	1	1	2	1	2	1	2	1	1.375	1	2	2	1	2	1	1.5
Longitudinal Control	3	Female	28	38					1	1	2	1	2	2	3	1	1.625	2	2	2	1	2	2	1.83333	1	1	1	1	2	2	2	1	1.375	2	2	1	1	1	3	1.66667
Longitudinal Control	4	Female	27	49					1	1	1	1	2	1	2	1	1.25	2	2	1	1	2	3	1.83333	1	1	2	1	1	1	3	1	1.375	2	1	1	1	2	3	1.66667
Longitudinal Control	5	Male	14	58					1	2	2	1	1	1	2	1	1.375	2	3	3	2	2	3	2.5	2	1	2	1	1	1	2	1	1.375	2	1	1	1	2	3	1.66667
Longitudinal Control	6	Male	14	58					2	1	2	1	1	2	2	1	1.5	2	2	2	0	2	3	1.83333	1	1	2	1	1	1	2	1	1.25	2	2	2	1	2	2	1.83333
Longitudinal Control	7	Male	17	46					1	1	1	1	2	1	3	1	1.375	1	2	1	1	2	3	1.66667	1	1	1	1	2	1	2	1	1.25	2	2	3	2	2	2	2.16667
Non-methylated Std	NA								1	1	4	1	1	2	2	2	1.75	2	3	2	2	2	2	2.16667
Non-methylated Std	NA								1	1	3	1	1	1	2	2	1.5	2	2	2	1	2	2	1.83333
Non-methylated Std	NA								2	1	2	1	1	2	3	2	1.75	2	1	1	1	3	2	1.66667
Non-methylated Std	NA								1	2	3	1	2	2	2	1	1.75	2	1	2	1	2	2	1.66667
Non-methylated Std	NA								1	1	1	1	1	2	2	1	1.25	2	2	2	2	2	3	2.16667
Non-methylated Std	NA								1	1	2	1	2	1	2	1	1.375	2	1	1	0	2	2	1.33333
Non-methylated Std	NA								1	1	2	1	1	2	2	1	1.375	2	2	2	1	2	3	2
Non-methylated Std	NA								2	2	1	2	2	1	2	1	1.625	2	2	2	1	1	2	1.66667
Non-methylated Std	NA								1	1	1	1	2	1	1	1	1.125	2	2	2	2	2	2	2
[truncated: 7 more columns]
