# Supplementary material for: Stable Longitudinal Methylation Levels at the CpG Sites Flanking the CTG Repeat of DMPK in Patients with Myotonic Dystrophy Type 1
Source: Genes (Basel). 2020 Aug 13;11(8):936. doi: 10.3390/genes11080936 (PMC7465187; doi:10.3390/genes11080936)
Supplement: Supplementary file 1 [file genes-11-00936-s001.zip › Table S1 - Primers and PCR conditions.xlsx]

## Sheet: Ark1
Gene	Assay	Primer	Sequence
DMPK	Upstream	US1-Forward (F)	5'-GGGGTTTAGTTGGAAGATTGAGT
	Methylation	US1-Reverse (R)	5'-BIO-ACATTCCCCACTACAAAAACCCTT
		US1-Sequencing (S)	5'-TTGGAAGATTGAGTGTT
PCR Modifications			No modifications
PCR conditions
95°C		15m
94°C		30s
56°C		30s	x45 cycles
72°C		30s
72°C		10m
Gene	Assay	Primer	Sequence
DMPK	Downstream	DS1-F	5'-TGGTTAGTAAAGTGTAAAGTTTTTTTGT
	Methylation	DS1-R	5'-BIO-AAATTATTAAAAATCCTATAACCTATCA
		DS1-S	5'-GTGTAAAGTTTTTTTGTGTATGA
PCR Modifications		1µl MgCl2 Per reaction
PCR conditions
95°C		15m
94°C		30s
53°C		30s	x60 cycles
72°C		30s
72°C		10m
Gene	Assay	Primer	Sequence
DMPK	5' end TP-PCR	TP-DM1_P2	5`-GAAGGGTCCTTGTAGCCGGGAA
		TP-DM1_P3R-FAM	5`-FAM-TACGCATCCCAGTTTGAGACG
		TP-DM1_P4CAG	5`-TACGCATCCCAGTTTGAGACGCAGCAGCAGCAGCAGCA
PCR Reaction		Kit: Expand long template (Roche)
Primer mix: TP-DM1_P2 (1uM) + TP-DM1_P3R-FAM (1uM) + TP-DM1_P4CAG (0,1uM)
Per reaction:
H2O	5.5 µl
Betaine (5M)	2.5 µl
Buffer 1	1.3 µl
dNTP (2mM)	1.3 µl
Primermix	1.3 µl
Enzyme	0.2 µl
DNA	0.5 µl
PCR conditions
94°C		2m
94°C		30s
60°C		30s	x40 cycles
68°C		1m
68°C		7m
Gene	Assay	Primer	Sequence
DMPK	3' end TP-PCR	DM1_TP_P5	5`-GCCGAAAGAAAGAAATGGTCTGTGAT
		TP-DM1_P3R-FAM	5`-FAM-TACGCATCCCAGTTTGAGACG
		DM1_TP_P6	5`-TACGCATCCCAGTTTGAGACGCTGCTGCTGCTGCTG
PCR Reaction		Kit: Expand long template (Roche)
Primer mix: TP-DM1_P3R-FAM (1uM) + DM1_TP_P5 (1uM) + DM1_TP_P6 (0,1uM)
Per reaction:
H2O	5.5 µl
Betaine (5M)	2.5 µl
Buffer 1	1.3 µl
dNTP (2mM)	1.3 µl
Primermix	1.3 µl
Enzyme	0.2 µl
DNA	0.5 µl
PCR conditions
94°C		2m
94°C		30s
60°C		30s	x40 cycles
68°C		1m
68°C		7m
